# Supplementary material for: Visible-Light Activation of Photocatalytic for Reduction of Nitrogen to Ammonia by Introducing Impurity Defect Levels into Nanocrystalline Diamond
Source: Materials (Basel). 2020 Oct 14;13(20):4559. doi: 10.3390/ma13204559 (PMC7602236; doi:10.3390/ma13204559)
Supplement: Supplementary file 1 [file materials-13-04559-s001.zip]

Archive with 1 entries (1 files):
- materials-947233-supplementary.docx
